# Supplementary material for: Astroblastomas exhibit radial glia stem cell lineages and differential expression of imprinted and X-inactivation escape genes
Source: Nat Commun. 2022 Apr 19;13:2083. doi: 10.1038/s41467-022-29302-8 (PMC9018799; doi:10.1038/s41467-022-29302-8)
Supplement: Supplementary file 5 — Supplementary Data 3 [file 41467_2022_29302_MOESM5_ESM.xlsx]

## Sheet: Table 1
Supplementary data 3. Signaling and functional pathways of select mutated genes.
Adherens Junction and Actin Cytoskeleton Interacting
 ANK2  ANK3  AHNAK  CTTN  CTTNBP2NL  VEZT  KALRN  UTRN  SYNE1  CTNND1
Notch Signaling
 NOTCH1  NOTCH2  JAG1– Notch Ligand
NFκB Signaling
 RELA  RELB  NFKB1  NFKBIB  MAP3K1  MAPK11  NFKBKB  CHUK
Chromatin Remodeling
 BEND2  ATRX  CREBBP  CXXC5  KMT2A, C-E  MUM1  SMARCAD1  SMARCA1  SMARCA2  SAMRCA4  KANSL1 – histone acetylation  USP7
IGF signaling
 H19  IGF2  IGF2R1  IGF2-AS
Ependymoma Related
 ANK2  CCND1  CD99  YAP1  NF2  TSC2  STAG1  HDM2
Endosomes/Trafficking/Golgi
 ANK2  ANK3  ANKFY1  KALRN  EXOC3, exocytic vesicle trafficking  RABEP1, associated w TSC2 syndrome  GOLPH3, Golgi membrane protein, Golgi trafficking  EXOC3  NSF
Synapse
 ANK2  ANK3  CTTN  TRIM9, synaptic vesicle exocytosis  DLG1  SYAP1  GRIA2, synaptic plasticity  PLXNB3, NTN1 axonal guidance  TNC  KALRN  DISC1  SLITRK2  TRIO
p53
 USP7  HDM2  HUWE1  TP53
Intellectual Disability
 TCF4  ANK3  DISC1  USP7  KALRN  HUWE1  KIAA1109  STAG1  MN1  TRIO
Wnt Signaling
 APC  CTNND1  KALRN  TCF4
