# Supplementary material for: Astroblastomas exhibit radial glia stem cell lineages and differential expression of imprinted and X-inactivation escape genes
Source: Nat Commun. 2022 Apr 19;13:2083. doi: 10.1038/s41467-022-29302-8 (PMC9018799; doi:10.1038/s41467-022-29302-8)
Supplement: Supplementary file 6 — Supplementary Data 4 [file 41467_2022_29302_MOESM6_ESM.xlsx]

## Sheet: Table 1
NEC	gRG	vRG	tRG	oRG
PROM1	SLC1A3	LIX1	FBXO32	HOPX
OCLN	PAX6	HMGA2	NAMPT	ACAT2
ITGA6	PDGFD	KIAA1598	ST8SIA1	FAM107A
CDH1	GLI3	MAB21L3	POGZ	SEMA5A
NRARP	SOX2	AMFR	ELMSAN1	IDH1
NOTCH1	VIM	MEG3	DDIT3	SEZ6L
NOTCH2	HES1	KIAA1217	UG0898H09	FDPS
NOTCH3	NES	LPIN3	AMOTL2	SEMA6A
NES	BLBP	IMMT	PPP1R12A	MCM6
SOX1		UBR3	TBC1D1	RAB3GAP2
GNAS		IARS2	PPFIA2	CD59
DACH1		TUBB3	NR4A1	DHCR24
		DNMT3A	PARD6B	C3orf70
		IGF2BP1	MID1	RFC2
		DIS3L	CRYAB	CDCA7L
		STMN2	LIMCH1	EMP2
		STARD4-AS1	TSPAN12	SEL1L3
		LOC1005057	SNW1	STOM
		NEUROD6	CDV3	WDHD1
		MTRNR2L1	SORBS1	INSR
		AUTS2	TAGLN2	CARHSP1
		CNTNAP2	CORO1C	DUT
		SETD5-AS1	FAM117B	ETV5
		HIF3A	SAMD4A	ADH5
		SENP5	STON2	SH3BGRL3
		SHISA9	JAM3	GDAP1
		CCL5	RSPRY1	NRCAM
		SMA4	KCNN3	LIFR
		USP3	NFE2L2	PTPRF
		LOC1006527	MORF4L2	FBN2
		ORC4	RLIM	TSC1
		NKAIN4	AZIN1	TUBB2A
		KCNQ1OT1	SAMD8	FUT8
		VDAC1	ZFAND5	DPYSL5
		LOC646214	HDLBP	FAT3
		OAZ1	NEO1	SLC25A5
		TTYH3	PCDH9	TROVE2
		SERPINB9	COPS8	UMPS
		GREB1	CTGF	LSS
		METTL21A	WAC	ADK
		CA12	SP4	FAM213A
PLAG1			GABRB2	LCOR
HSP90AB2P			LINC00478	KIDINS220
PACS2			AP3M1	PARP1
FOXK1			LIMA1	LINC00674
BCL11A			RDH11	CTTN
FGF5			NELL1	FABP7
MTRNR2L2			ZNF548	ROCK1
UGDH-AS1			PALLD	CYB5B
ZNF526			SPARC	SAT1
PCDH11Y			DNAJA1	SPCS2
			SF3B1	OXR1
			RHOB	RASSF2
			MDM2	PDIA4
			STOX1	FGFR1
			ATAD2B	PPP2R2B
			C22orf28	GLT25D1
			PDLIM3	TRNAU1AP
			SBDS	RAB8B
			PCGF5	TMEM167A
			PPP4R1	CADM1
			CRYZ	GPD2
			PSAT1	IGDCC4
			LDHA	SMAP1
			KIAA1191	EFNA5
			PNRC1	SSBP2
			ZHX2	IPCEF1
			KLF7	ACSBG1
			FBXL5	NOG
			DNAJB6	LRRTM4
			ZWILCH	RAB2A
			CCNG1	POLR2D
			ZNF207	TDP1
			PER2	CALM1
			SEPT3	DYNC1I2
			MTHFD2	COMMD4
			UBR5	POLR2G
			SHROOM3	STRA13
			MAP4K4	GRIA2
			NR1D2
			XRN1
			HERPUD1
			ZNF143
			LONRF2
			FHL1
			SWAP70
			FSTL1
			METTL9
			MIB1
			UBE2H
			HNRNPF
			SNTG1
