# Supplementary material for: Astroblastomas exhibit radial glia stem cell lineages and differential expression of imprinted and X-inactivation escape genes
Source: Nat Commun. 2022 Apr 19;13:2083. doi: 10.1038/s41467-022-29302-8 (PMC9018799; doi:10.1038/s41467-022-29302-8)
Supplement: Supplementary file 7 — Supplementary Data 5 [file 41467_2022_29302_MOESM7_ESM.xlsx]

## Sheet: Table 1
Supplementary data 5. Neural stem cell type GSEA data (Affymetrics) GSEA is two-sided and adjusted for multiple comparisons.
	ATAB vs Control						ATAB vs Fetal Control
	Upregulated in class	Enrichment score (ES)	FWER p-value	FDR q-value			Upregulated in class	Enrichment score (ES)	FWER p-value	FDR q-value
NEC	ATAB	0.688892	0.001	0.0029		NEC	ATAB	0.529139	0.052	0.1126
vRG	ATAB	0.317344	0.012	0.0574		vRG	Fetal Control	-0.458078	0.011	0.0183
tRG	ATAB	0.642729	0	0		tRG	Fetal Control	-1.06879	0.221	0.3475
oRG	ATAB	0.548264	0	0		oRG	Fetal Control	-0.432255	0.008	0.0129
gRG	ATAB	0.907533	0	0		gRG	ATAB	0.34856	0.345	0.7263
	ATAB vs PTPR						ATAB vs PXA
	Upregulated in class	Enrichment score (ES)	FWER p-value	FDR q-value			Upregulated in class	Enrichment score (ES)	FWER p-value	FDR q-value
NEC	PTPR	-0.413163	0.187	0.3912		NEC	ATAB	0.460974	0.132	0.2645
vRG	PTPR	-0.243392	0.336	0.6885		vRG	PXA	-0.466092	0.003	0.0055
tRG	PTPR	-0.45129	0.001	0.002		tRG	PXA	-0.584957	0	0
oRG	PTPR	-0.218748	0.399	0.7808		oRG	PXA	-0.649665	0	0
gRG	PTPR	-0.418017	0.234	0.5109		gRG	PXA	-0.462901	0.197	0.3956
	Fetal Control vs Control						MAPK-ABC vs ATAB
	Upregulated in class	Enrichment score (ES)	FWER p-value	FDR q-value			Upregulated in class	Enrichment score (ES)	FWER p-value	FDR q-value
NEC	Fetal Control	0.455085	0.056	0.1443		NEC	MAPK-ABC	0.415915	0.239	0.4492
vRG	Fetal Control	0.482875	0	0		vRG	MAPK-ABC	0.264333	0.342	0
tRG	Fetal Control	0.70283	0	0		tRG	MAPK-ABC	0.353958	0.029	0.0513
oRG	Fetal Control	0.658563	0	0		oRG	MAPK-ABC	0.533781	0	0.614
gRG	Fetal Control	0.773453	0.001	0.0026		gRG	MAPK-ABC	0.603138	0.068	0.1318
	MAPK-ABC vs Control						MAPK-ABC vs Fetal Control
	Upregulated in class	Enrichment score (ES)	FWER p-value	FDR q-value			Upregulated in class	Enrichment score (ES)	FWER p-value	FDR q-value
NEC	MAPK-ABC	0.631086	0.004	0.0111		NEC	MAPK-ABC	0.537794	0.051	0.0971
vRG	MAPK-ABC	0.328004	0.015	0.0512		vRG	Fetal Control	-0.386077	0.04	0.0723
tRG	MAPK-ABC	0.710277	0	0		tRG	MAPK-ABC	0.33574	0.014	0.0303
oRG	MAPK-ABC	0.674385	0	0		oRG	MAPK-ABC	0.331051	0.022	0.0543
gRG	MAPK-ABC	0.889839	0	0		gRG	MAPK-ABC	0.612605	0.043	0.0878
	MAPK-ABC vs PTPR						MAPK-ABC vs PXA
	Upregulated in class	Enrichment score (ES)	FWER p-value	FDR q-value			Upregulated in class	Enrichment score (ES)	FWER p-value	FDR q-value
NEC	MAPK-ABC	0.436694	0.214	0.3585		NEC	MAPK-ABC	0.615033	0.02	0.0372
vRG	PTPR	-0.686317	0.413	0.9365		vRG	PXA	-0.388017	0.017	0.0366
tRG	PTPR	-0.390414	0.003	0.0074		tRG	PXA	-0.559398	0	0
oRG	MAPK-ABC	0.455702	0	0		oRG	PXA	-0.557512	0	0
gRG	MAPK-ABC	0.491469	0.171	0.2953		gRG	MAPK-ABC	0.345572	0.41	0.7178
	MAPK-AB vs ATAB						MAPK-AB vs Control
	Upregulated in class	Enrichment score (ES)	FWER p-value	FDR q-value			Upregulated in class	Enrichment score (ES)	FWER p-value	FDR q-value
NEC	MAPK-AB	0.474061	0.156	0.3133		NEC	MAPK-AB	0.617909	0.006	0.0174
vRG	MAPK-AB	0.247906	0.372	0.7072		vRG	MAPK-AB	0.298673	0.025	0.1004
tRG	MAPK-AB	0.273911	0.169	0.3333		tRG	MAPK-AB	0.687173	0	0
oRG	MAPK-AB	0.475802	0	0		oRG	MAPK-AB	0.656293	0	0
gRG	MAPK-AB	0.615514	0.055	0.1068		gRG	MAPK-AB	0.854331	0	0
	MAPK-AB vs Fetal Control						MAPK-AB vs PTPR
	Upregulated in class	Enrichment score (ES)	FWER p-value	FDR q-value			Upregulated in class	Enrichment score (ES)	FWER p-value	FDR q-value
NEC	MAPK-AB	0.502732	0.071	0.152		NEC	MAPK-AB	0.429552	0.207	0.3943
vRG	Fetal Control	-0.42567	0.024	0.0387		vRG	PTPR	-0.204275	0.412	0.8841
tRG	MAPK-AB	0.306601	0.027	0.0714		tRG	PTPR	-0.410409	0.002	0.0041
oRG	MAPK-AB	0.304617	0.052	0.1358		oRG	MAPK-AB	0.405794	0.001	0.002
gRG	MAPK-AB	0.632699	0.042	0.0819		gRG	MAPK-AB	0.385732	0.337	0.6007
	MAPK-AB vs PXA						MN1-BEND2 vs ATAB
	Upregulated in class	Enrichment score (ES)	FWER p-value	FDR q-value			Upregulated in class	Enrichment score (ES)	FWER p-value	FDR q-value
NEC	MAPK-AB	0.546959	0.033	0.0655		NEC	MN1-BEND2	0.533573	0.069	0.1712
vRG	PXA	-0.407491	0.011	0.0207		vRG	MN1-BEND2	0.314548	0.098	0.2396
tRG	PXA	-0.596323	0	0		tRG	MN1-BEND2	0.337408	0.025	0.0644
oRG	PXA	-0.574886	0	0		oRG	ATAB	-0.284711	0.21	0.346
gRG	MAPK-AB	0.38981	0.265	0.4935		gRG	MN1-BEND2	0.444918	0.18	0.4245
	MN1-BEND2 vs Control						MN1-BEND2 vs Fetal Control
	Upregulated in class	Enrichment score (ES)	FWER p-value	FDR q-value			Upregulated in class	Enrichment score (ES)	FWER p-value	FDR q-value
NEC	MN1-BEND2	0.609615	0.004	0.0118		NEC	MN1-BEND2	0.59992	0.02	0.0472
vRG	MN1-BEND2	0.289327	0.018	0.0814		vRG	Fetal Control	-0.329449	0.21	0.3246
tRG	MN1-BEND2	0.592728	0	0		tRG	MN1-BEND2	0.329476	0.009	0.0269
oRG	MN1-BEND2	0.392336	0	0		oRG	Fetal Control	-0.460689	0	0
gRG	MN1-BEND2	0.809566	0	0		gRG	MN1-BEND2	0.572182	0.069	0.159
	MN1-BEND2 vs MAPK-ABC						MN1-BEND2 vs MAPK-AB
	Upregulated in class	Enrichment score (ES)	FWER p-value	FDR q-value			Upregulated in class	Enrichment score (ES)	FWER p-value	FDR q-value
NEC	MN1-BEND2	0.521107	0.067	0.1603		NEC	MN1-BEND2	0.507486	0.089	0.2198
vRG	MN1-BEND2	0.27065	0.174	0.5305		vRG	MN1-BEND2	0.286882	0.183	0.4716
tRG	MAPK-ABC	-0.326729	0.125	0.1836		tRG	MN1-BEND2	0.29061	0.09	0.2452
oRG	MAPK-ABC	-0.564868	0	0		oRG	MAPK-AB	-0.527404	0	0
gRG	MAPK-ABC	-0.444803	0.315	0.5172		gRG	MAPK-AB	-0.432455	0.315	0.544
	MN1-BEND2 vs PTPR						MN1-BEND2 vs PXA
	Upregulated in class	Enrichment score (ES)	FWER p-value	FDR q-value			Upregulated in class	Enrichment score (ES)	FWER p-value	FDR q-value
NEC	MN1-BEND2	0.481398	0.158	0.3258		NEC	MN1-BEND2	0.603931	0.028	0.0644
vRG	MN1-BEND2	0.271746	0.295	0.6512		vRG	PXA	-0.429937	0.048	0.0744
tRG	PTPR	0.-44143468	0.004	0.0073		tRG	PXA	-0.505449	0.001	0.0015
oRG	PTPR	0.-30950955	0.172	0.306		oRG	PXA	-0.652921	0	0
gRG	MN1-BEND2	0.421942	0.294	0.5654		gRG	MN1-BEND2	0.433604	0.233	0.5
	PTPR vs Control						PTPR vs Fetal Control
	Upregulated in class	Enrichment score (ES)	FWER p-value	FDR q-value			Upregulated in class	Enrichment score (ES)	FWER p-value	FDR q-value
NEC	PTPR	0.536419	0.012	0.0346		NEC	PTPR	0.496655	0.083	0.2024
vRG	PTPR	0.275904	0.047	0.1858		vRG	Fetal Control	-0.351909	0.112	0.1812
tRG	PTPR	0.627415	0	0		tRG	PTPR	0.741885	0	0
oRG	PTPR	0.400087	0	0		oRG	Fetal Control	-0.318794	0.129	0.2064
gRG	PTPR	0.76756	0	0		gRG	PTPR	0.380768	0.277	0.6035
	PTPR vs PXA						PXA vs Control
	Upregulated in class	Enrichment score (ES)	FWER p-value	FDR q-value			Upregulated in class	Enrichment score (ES)	FWER p-value	FDR q-value
NEC	PTPR	0.517959	0.101	0.2349		NEC	PXA	0.43683	0.055	0.1482
vRG	PXA	-0.418315	0.097	0.1565		vRG	PXA	0.411063	0.001	0.0031
tRG	PXA	-0.405895	0.032	0.0501		tRG	PXA	0.693488	0	0
oRG	PXA	-0.653668	0	0		oRG	PXA	0.693742	0	0
gRG	PXA	-0.446392	0.323	0.5608		gRG	PXA	0.750147	0	0
	PXA vs Fetal Control						MAPK-A vs ATAB
	Upregulated in class	Enrichment score (ES)	FWER p-value	FDR q-value			Upregulated in class	Enrichment score (ES)	FWER p-value	FDR q-value
NEC	Fetal Control	-0.303972	0.433	0.7901		NEC	ATAB	-0.376773	0.254	0.5416
vRG	PXA	0.288729	0.161	0.377		vRG	ATAB	-0.23333	0.331	0.7698
tRG	PXA	0.562203	0	0		tRG	ATAB	-0.317987	0.043	0.0953
oRG	PXA	0.525842	0	0		oRG	MAPK-A	0.462535	0	0
gRG	PXA	0.511909	0.12	0.2614		gRG	MAPK-A	0.643056	0.04	0.076
	MAPK-A vs Control						MAPK-A vs Fetal Control
	Upregulated in class	Enrichment score (ES)	FWER p-value	FDR q-value			Upregulated in class	Enrichment score (ES)	FWER p-value	FDR q-value
NEC	MAPK-A	0.564276	0.008	0.0235		NEC	MAPK-A	0.485905	0.11	0.2306
vRG	MAPK-A	0.295631	0.1007	0.027		vRG	Fetal Control	-0.455067	0.005	0.0093
tRG	MAPK-A	0.666531	0	0		tRG	Fetal Control	-0.263361	0.237	0.4051
oRG	MAPK-A	0.650926	0	0		oRG	Fetal Control	-0.301744	0.149	0.256
gRG	MAPK-A	0.84463	0	0		gRG	MAPK-A	0.67283	0.018	0.0385
	MAPK-A vs PXA						MN1-BEND2 vs MAPK-A
	Upregulated in class	Enrichment score (ES)	FWER p-value	FDR q-value			Upregulated in class	Enrichment score (ES)	FWER p-value	FDR q-value
NEC	MAPK-A	0.446867	0.156	0.2801		NEC	MN1-BEND2	0.563401	0.047	0.1093
vRG	PXA	-0.430394	0.006	0.0121		vRG	MN1-BEND2	0.296051	0.139	0.3573
tRG	PXA	-0.652259	0	0		tRG	MN1-BEND2	0.361196	0.014	0.0395
oRG	PXA	-0.583754	0	0		oRG	MAPK-A	-0.486567	0.001	0.0015
gRG	MAPK-A	0.435838	0.225	0.4167		gRG	MAPK-A	-0.44573	0.308	0.5212
