# Supplementary material for: Astroblastomas exhibit radial glia stem cell lineages and differential expression of imprinted and X-inactivation escape genes
Source: Nat Commun. 2022 Apr 19;13:2083. doi: 10.1038/s41467-022-29302-8 (PMC9018799; doi:10.1038/s41467-022-29302-8)
Supplement: Supplementary file 8 — Supplementary Data 6 [file 41467_2022_29302_MOESM8_ESM.xlsx]

## Sheet: Sheet1
Supplementary data 6. Imprinted and X-inactivation escape (XIE) genes
Imprinted	XIE	Variable XIE
PEG10	PLCXD1	NLGN4X			Column A are imprinted genes
SGCE	GTPBP6	FAM9B			Column B are XiE genes
GRB10	PPP2R3B	TBL1X			Column C are variable XiE genes
GNAS	SHOX	GPR143
RB1	CSF2RA	SHROOM2
AXL	IL3RA	TLR8-AS1
TP73	SLC25A6	ATXN3L
RHOBTB3	LINC00106	ASB11
SLC22A18	ASMTL-AS	PIR
F2RL1	ASMTL	BMX
SNRPN	P2RY8	GRPR
ZNF331	AKAP17A	CTPS2
LPAR6	ASMT	RBBP7
MCTS1	DHRSX	NHS
NAA60	ZBED1	BEND2
PHACTR2	CD99P1	PPEF1
SNORD116-1	CD99	MAP3K15
PWAR5	XG	CNKSR2
PWAR1	GYG2	PHEX
RNU5D-1	ARSD	PTCHD1
BLCAP	ARSL	IL1RAPL1
WIF1	ARSH	TASL
HYMAI	ARSF	CFAP47
PLAGL1	LINC01546	LANCL3
LRRTM1	MXRA5	XK
DIRAS3	PRKX	SRPX
FAM50B	PUDP	OTC
GLIS3	STS	NDP
NNAT	PNPLA4	EFHC2
TFPI2	ANOS1	ZNF157
NDN	MSL3	TIMP1
INPP5F	FAM9C	RBM3
DSCAM	TCEANC	WAS
NAP1L5	RAB9A	PQBP1
PHLDA2	TRAPPC2	VSIG4
KCNK9	OFD1	DGAT2L6
MKRN3	GPM6B	FOXO4
KCNQ1OT1	GEMIN8	CXorf65
L3MBTL1	ACE2	NHSL2
GNAS-AS1	CLTRN	MAGEE1
SGK2	CA5BP1	COX7B
PEG3	CA5B	ATP7A
SLC22A3	ZRSR2	P2RY10
DLGAP2	AP1S2	GPR174
COPG2	S100G	HMGN5
ZACN	SYAP1	SH3BGRL
PROK2	TXLNG	ZNF711
IGF2	EIF1AX	POF1B
IGF2-AS	EIF2S3	DACH2
H19	ZFX	PCDH11X
MIR483	MAGEB18	DIAPH2-AS1
DLK1	VENTXP1	TSPAN6
DIO3	PPP4R3C	SRPX2
MEG3	MAGEB3	XKRX
MEG8	NR0B1	ZMAT1
MIR337	CFAP47	NXF3
SNORD112	MPC1L	TCEAL9
CDKN1C	CXorf38	MORF4L2-AS1
MIR134	MED14	GLRA4
UBE3A	USP9X	IL1RAPL2
DNMT1	DDX3X	NUP62CL
WT1-AS	MAOA	FRMPD3
WT1	FUNDC1	MID2
KLF14	KDM6A	COL4A6
ANO1	UBA1	GUCY2F
KCNQ1	CDK16	RTL9
CST1	KDM5C	ALG13
ZNF215	IQSEC2	TRPC5
CALCR	SMC1A	PLS3
MAGEL2	RIBC1	KIAA1210
ZDBF2	RPS4X	AKAP14
CPA4	XIST	GRIA3
GPR1	JPX	SH2D1A
MEST	CPXCR1	ZNF280C
SLC22A2	NAP1L3	FRMD7
ZFAT-AS1	PCDH19	PLAC1
MIMT1	SYTL4	PABIR2
NPAP1	NOX1	BRS3
PWRN1	TAF7L	CD40LG
LIN28B	NXF5	FGF13
RTL1	DNAAF6	F9
KIF25	RTL4	FMR1NB
KCNQ1DN	HTR2C	AFF2
ZNF597	PRR32	LINC00893
DGCR6	HS6ST2	MAGEA11
DGCR6L	ADGRG4	MAGEA8
MIR296	VGLL1	GABRE
MIR298	MAGEC3	GABRA3
GDAP1L1	PASD1	PNMA5
MCTS2P	CNGA2	PNMA3
PEG3-AS1	MAGEA4	PNCK
NLRP2	MAGEA12	SRPK3
MIR371A	PLXNB3	L1CAM
ZIM2	RENBP	AVPR2
PARD6G	IKBKG	ARHGAP4
ZNF396		NAA10
TP53		HCFC1
ZFP90		IL9R
CMTM1		ATP6AP2
RASGRF1		CHM
SNURF		FHL1
SNORD109B		FTX
SNORD109A		PHF8
SNORD107		RBMX2
ATP10A		RPL36A
SNORD108
PWAR6
SNORD115-48
SNORD114-1
DIO3OS
SNORD113-1
SMOC1
ESR2
ATP5F1EP2
HNF1A
RBP5
ST8SIA1
NTM
ZC3H12C
INS
OSBPL5
PEG13
ZFAT
SVOPL
MESTIT1
CCDC71L
DLX5
PPP1R9A
MAGI2
RAC1
HOXA4
HECW1
GLI3
DDC
CRYBG1
PXDC1
ADTRP
VTRNA2-1
ERAP2
