# Supplementary material for: Astroblastomas exhibit radial glia stem cell lineages and differential expression of imprinted and X-inactivation escape genes
Source: Nat Commun. 2022 Apr 19;13:2083. doi: 10.1038/s41467-022-29302-8 (PMC9018799; doi:10.1038/s41467-022-29302-8)
Supplement: Supplementary file 9 — Supplementary Data 7 [file 41467_2022_29302_MOESM9_ESM.xlsx]

## Sheet: Table 1
Supplementary data 7. Imprinted and X-inactivation escape GSEA data (Affymetrics) GSEA is two-sided and adjusted for multiple comparisons.
	ALL vs. MAPK-ABC						ALL vs. MN1-BEND2
	Upregulated in class	Enrichment score (ES)	FWER p-value	FDR q-value			Upregulated in class	Enrichment score (ES)	FWER p-value	FDR q-value
XIE	ALL	0.257343	0.228	0.2875		XIE	ALL	0.36189	0.005	0.0055
Imprinted	ALL	0.318307	0.036	0.0453		Imprinted	MN1-BEND2	-0.377541	0	0
	ATAB vs. Control						ATAB vs. Fetal Control
	Upregulated in class	Enrichment score (ES)	FWER p-value	FDR q-value			Upregulated in class	Enrichment score (ES)	FWER p-value	FDR q-value
XIE	Control	-0.226048	0.538	0.5785		XIE	Fetal Control	-0.218909	0.508	0.6837
Imprinted	Control	-0.386108	0.002	0.0022		Imprinted	Fetal Control	-0.493375	0	0
	ATAB vs. PTPR						ATAB vs. PXA
	Upregulated in class	Enrichment score (ES)	FWER p-value	FDR q-value			Upregulated in class	Enrichment score (ES)	FWER p-value	FDR q-value
XIE	PTPR	-0.207053	0.338	0.6733		XIE	PXA	-0.230691	0.306	0.4766
Imprinted	PTPR	-0.378325	0.002	0.0039		Imprinted	PXA	-0.468655	0	0
	Control vs. Fetal Control						ATAB vs. MAPK-ABC
	Upregulated in class	Enrichment score (ES)	FWER p-value	FDR q-value			Upregulated in class	Enrichment score (ES)	FWER p-value	FDR q-value
XIE	Control	0.215985	0.309	0.3931		XIE	ATAB	0.207962	0.255	0.6439
Imprinted	Fetal Control	-0.249919	0.013	0.0535		Imprinted	MAPK-ABC	-0.487263	0	0
	Control vs. MAPK-ABC						Fetal Control vs. MAPK-ABC
	Upregulated in class	Enrichment score (ES)	FWER p-value	FDR q-value			Upregulated in class	Enrichment score (ES)	FWER p-value	FDR q-value
XIE	Control	0.259321	0.11	0.133		XIE	Fetal Control	0.26157	0.099	0.1713
Imprinted	Control	0.206602	0.538	0.6836		Imprinted	Fetal Control	0.386089	0.001	0.0018
	MAPK-ABC vs. PTPR						MAPK-ABC vs. PXA
	Upregulated in class	Enrichment score (ES)	FWER p-value	FDR q-value			Upregulated in class	Enrichment score (ES)	FWER p-value	FDR q-value
XIE	MAPK-ABC	0.228327	0.203	0.3561		XIE	PXA	-0.214535	0.175	0.3646
Imprinted	PTPR	-0.209822	0.288	0.6651		Imprinted	PXA	-0.327144	0.007	0.0162
	Fetal Control vs. PXA						ATAB vs. MN1-BEND2
	Upregulated in class	Enrichment score (ES)	FWER p-value	FDR q-value			Upregulated in class	Enrichment score (ES)	FWER p-value	FDR q-value
XIE	Fetal Control	0.239938	0.202	0.335		XIE	ATAB	0.314285	0.023	0.0362
Imprinted	Fetal Control	0.286619	0.102	0.1683		Imprinted	MN1-BEND2	-0.566766	0	0
	Control vs. MN1-BEND2						Fetal Control vs. MN1-BEND2
	Upregulated in class	Enrichment score (ES)	FWER p-value	FDR q-value			Upregulated in class	Enrichment score (ES)	FWER p-value	FDR q-value
XIE	Control	0.319231	0.008	0.0089		XIE	Fetal Control	0.329473	0.016	0.0211
Imprinted	MN1-BEND2	-0.282295	0	0		Imprinted	MN1-BEND2	-0.348021	0	0
	MAPK-ABC vs. MN1-BEND2						Control vs. PXA
	Upregulated in class	Enrichment score (ES)	FWER p-value	FDR q-value			Upregulated in class	Enrichment score (ES)	FWER p-value	FDR q-value
XIE	MAPK-ABC	0.326151	0.026	0.0353		XIE	Control	0.243637	0.116	0.1393
Imprinted	MN1-BEND2	-0.476959	0	0		Imprinted	PXA	-0.155205	0.184	0.8846
	MN1-BEND2 vs. PTPR						MN1-BEND2 vs. PXA
	Upregulated in class	Enrichment score (ES)	FWER p-value	FDR q-value			Upregulated in class	Enrichment score (ES)	FWER p-value	FDR q-value
XIE	PTPR	-0.263083	0.236	0.398		XIE	PXA	-0.337962	0.039	0.4845
Imprinted	MN1-BEND2	0.466443	0	0		Imprinted	MN1-BEND2	0.400806	0	0
	Control vs. PTPR						Fetal Control vs. PTPR
	Upregulated in class	Enrichment score (ES)	FWER p-value	FDR q-value			Upregulated in class	Enrichment score (ES)	FWER p-value	FDR q-value
XIE	Control	0.269853	0.059	0.0696		XIE	Fetal Control	0.293245	0.053	0.0776
Imprinted	Control	0.184415	0.66	0.7981		Imprinted	Fetal Control	0.290562	0.124	0.1848
	PTPR vs. PXA
	Upregulated in class	Enrichment score (ES)	FWER p-value	FDR q-value
XIE	PXA	-0.287978	0.261	0.381
Imprinted	PXA	-0.336689	0.092	0.1474
