# Supplementary material for: Astroblastomas exhibit radial glia stem cell lineages and differential expression of imprinted and X-inactivation escape genes
Source: Nat Commun. 2022 Apr 19;13:2083. doi: 10.1038/s41467-022-29302-8 (PMC9018799; doi:10.1038/s41467-022-29302-8)
Supplement: Supplementary file 10 — Supplementary Data 8 [file 41467_2022_29302_MOESM10_ESM.xlsx]

## Sheet: Table 1
Supplementary data 8. Summary of MN1-altered and BEND2 fusion gliomas in literature.
Case #	Tumor location	Age	Gender	Methylation Diagnosis	Sequencing	MN1 break apart FISH	Reference
dkfz_ABM_15-0001	Frontotemporal	14	F	CNS_HGNET-MN1	NA	NA	(Sturm et al., 2016)
dkfz_ABM_15-0002	L frontal lobe	40	F	CNS_HGNET-MN1	NA	NA
dkfz_ABM_15-0003	NA	NA	F	CNS_HGNET-MN1	NA	NA
dkfz_ABM_15-0004	NA	NA	F	CNS_HGNET-MN1	MN1:BEND2 fusion (RNA Seq.)	NA
dkfz_ABM_15-0005	NA	NA	F	CNS_HGNET-MN1	NA	NA
dkfz_ABM_15-0006	R parietal lobe	7	F	CNS_HGNET-MN1	NA	NA
dkfz_ABM_15-0008	L parietal lobe	27	F	CNS_HGNET-MN1	NA	NA
dkfz_ABM_15-0009	R frontal lobe	16	F	CNS_HGNET-MN1	NA	NA
dkfz_ABM_15-0010	Frontal lobe	19	F	CNS_HGNET-MN1	NA	NA
dkfz_ABM_15-0011	Temporal lobe	10	F	CNS_HGNET-MN1	NA	re-arranged
dkfz_ABM_15-0012	Frontal lobe	3	F	CNS_HGNET-MN1	NA	re-arranged
dkfz_ABM_15-0013	NA	25	F	CNS_HGNET-MN1	NA	NA
dkfz_ABM_15-0014	Intraventricular	18	F	CNS_HGNET-MN1	NA	NA
dkfz_ABM_15-0015	R central region	7	F	CNS_HGNET-MN1	NA	NA
dkfz_ABM_15-0016	Parietal lobe	19	F	CNS_HGNET-MN1	NA	re-arranged
dkfz_ABM_15-0017	Parietooccipital	17	F	CNS_HGNET-MN1	NA	re-arranged
dkfz_CNS-NET_15-0001	R hemispheric (NOS)	6	F	CNS_HGNET-MN1	NA	NA
dkfz_CNS-PNET_15- 0130	NA	NA	F	CNS_HGNET-MN1	NA	re-arranged
dkfz_CNS-PNET_15- 0144	R parietal lobe	2	F	CNS_HGNET-MN1	NA	re-arranged
dkfz_CNS-PNET_15- 0200	R frontal lobe	20	F	CNS_HGNET-MN1	NA	NA
dkfz_CNS-PNET_15- 0235	L frontotemporal	14	F	CNS_HGNET-MN1	NA	NA
dkfz_CNS-PNET_15- 0274	NA	8	F	CNS_HGNET-MN1	NA	re-arranged
dkfz_CNS-PNET_15- 0280	Occipital lobe	8	F	CNS_HGNET-MN1	MN1:BEND2 fusion (RNA Seq.)	re-arranged
dkfz_CNS-PNET_15- 0297	NA	NA	F	CNS_HGNET-MN1	NA	NA
dkfz_CNS-tumor_15- 0001	L frontal lobe	11	F	CNS_HGNET-MN1	NA	re-arranged
dkfz_EPN_15-0020	Frontal lobe	5	F	CNS_HGNET-MN1	NA	NA
dkfz_EPN_15-0021	Frontal lobe	5	F	CNS_HGNET-MN1	NA	NA
dkfz_EPN_15-0024	Frontobasal	22	F	CNS_HGNET-MN1	NA	NA
dkfz_EPN_15-0031	Spinal (C2)	17	F	CNS_HGNET-MN1	NA	NA
dkfz_EPN_15-0032	Supratentorial (NOS)	15	F	CNS_HGNET-MN1	MN1:BEND2 fusion (RNA Seq.)	re-arranged
dkfz_ETMR_15-0013	Hemispheric (NOS)	NA	F	CNS_HGNET-MN1	NA	NA
dkfz_GBM_15-0009	Thalamic	13	F	CNS_HGNET-MN1	NA	WT
dkfz_MNG_15-0012	R temporooccipital	36	F	CNS_HGNET-MN1	NA	NA
dkfz_CNS-PNET_15- 0131	Frontal lobe	11	M	CNS_HGNET-MN1	NA	re-arranged
dkfz_CNS-PNET_15- 0184	Parietal lobe	16	M	CNS_HGNET-MN1	MN1:CXXC5 fusion (RNA Seq.)	re-arranged
dkfz_CNS-PNET_15- 0229	Parieto-central	11	M	CNS_HGNET-MN1	NA	NA
dkfz_EPN_15-0018	Cerebellar	11	M	CNS_HGNET-MN1	NA	NA
dkfz_EPN_15-0028	Posterior fossa	NA	M	CNS_HGNET-MN1	NA	NA
dkfz_EPN_15-0035	Temporal lobe	31	M	CNS_HGNET-MN1	NA	NA
dkfz_CNS-PNET_15- 0106	NA	NA	NA	CNS_HGNET-MN1	NA	NA
dkfz_EPN_15-0026	NA	NA	NA	CNS_HGNET-MN1	NA	NA
13	Parietooccipital	15	F	CNS_HGNET-MN1	MN1:BEND2 fusion (RNA Seq.+ RT-PCR + qPCR)	NA	(Boisseau et al., 2019)
1	L parietal; multifocal recurrences	6	F	NA	MN1:BEND2 fusion (RNA Seq.+ RT-PCR), BEND2 overexpression (RNA Seq.)	MN1:BEND2 fusion by dual-fusion probe	(Burford et al., 2018)
1	Frontoparietal	16	F	NA	NA	re-arranged	(Mhatre et al., 2019)
2	Parietal lobe	23	F	NA	NA	re-arranged
4	Parietal lobe	14	F	NA	NA	re-arranged
5	Frontal lobe	27	F	NA	NA	re-arranged
6	Parietal lobe	10	F	NA	NA	re-arranged
1	L frontal lobe	6	F	NA	NA	re-arranged	(Hirose et al., 2018)
2	Occipital lobe	6	F	NA	NA	re-arranged
3	R frontal lobe	18	F	NA	NA	re-arranged
4	L frontal lobe	24	F	NA	NA	re-arranged
8	L occipital lobe	37	F	NA	NA	re-arranged
1	L parietal lobe	4	F	CNS_HGNET-MN1	NA	NA	(Petruzzellis et al., 2019)
1	L parietal lobe	6	F	NA	NA	re-arranged	(Fudaba et al., 2020)
1	Brainstem	11	M	NA	NA	re-arranged	(Shin et al., 2018)
1	L frontal lobe	35	M	Unclassifiable	CDKN2A/B deep deletion, TERT promoter mutation (Seq.)	re-arranged	(Wood et al., 2018)
3	R frontal lobe	9	F	CNS_HGNET-MN1	NA	re-arranged
4	L parietal lobe	10	F	CNS_HGNET-MN1	NA	re-arranged
8	L parietal lobe	31	F	CNS_HGNET-MN1	ATM mutation, NF2 structural rearrangement (Seq.)	re-arranged
1	Spinal cord, T1- T2	20	F	NA	NA	re-arranged	(Yamada et al., 2018)
18	Frontal lobe	5	F	NA	MN1:BEND2 fusion (RNA Seq.)	NA	(Lake et al., 2020)
19	Temporal lobe	3	M	NA	MN1:CXXC5 fusion (RNA Seq.)	NA
28	V3	7	NA	CNS_HGNET-MN1	NA	4 cases had MN1 rearrangement, 1 case uninterpretable	(Pages et al., 2019)
29	Frontal lobe	4	NA	CNS_HGNET-MN1	NA
30	Frontal lobe	11	NA	CNS_HGNET-MN1	NA
31	Temporoparietal	6	NA	CNS_HGNET-MN1	NA
32	NA	17	NA	CNS_HGNET-MN1	NA
1	L frontoparietal	9	F	NA	MN1:BEND2 fusion (RNA and DNA Seq., PCR)	NA	(Chen et al., 2020)
42	Spinal cord, thoracic	36	M	CNS_HGNET-MN1	NA	WT	(Neumann et al., 2020)
43	Supratentorial (NOS)	11	F	CNS_HGNET-MN1	NA	re-arranged
1	L parietal lobe	7	F	NA	NA	re-arranged	(Sari et al, 2021)
C32	Cerebral (NOS)	12	F	CNS_HGNET-MN1	NA	re-arranged	(Lehman et al., 2019)
C33	Parietal lobe	13	F	CNS_HGNET-MN1	NA	re-arranged
C34	Parietal lobe	3	F	CNS_HGNET-MN1	NA	re-arranged
1	R parietal lobe	4.8	F	CNS_HGNET-MN1	NA	NA	(Baroni et al., 2020)
2	L parietal lobe	5.8	F	CNS_HGNET-MN1	NA	NA
3	L parietal loe	8.9	F	CNS_HGNET-MN1	NA	NA
4	Cervico-dorsal spine	5	F	CNS_HGNET-MN1	NA	NA
5	R frontal lobe	4.5	F	CNS_HGNET-MN1	NA	NA
6	L parieto-occipital	7	F	CNS_HGNET-MN1	NA	NA
7	L parieto-occipital	3.6	F	CNS_HGNET-MN1	NA	NA
8	R parietal lobe	6.7	F	CNS_HGNET-MN1	NA	NA
9	Cervico-dorsal spine	14.6	M	CNS_HGNET-MN1	NA	NA
10	R fronto-parietal	13	F	CNS_HGNET-MN1	NA	NA
11	Spine (NOS)	36	M	CNS_HGNET-MN1	NA	NA
12	L fronto-parietal	10	F	CNS_HGNET-MN1	NA	NA
13	L parietal lobe	8	F	CNS_HGNET-MN1	NA	NA
14	R parietal lobe	14	F	CNS_HGNET-MN1	NA	NA
C3	L parietooccipital	16	F	CNS_HGNET-MN1	MN1:BEND2 fusion (RNA Seq.)	re-arranged	Current study
C7	L temporal lobe	33	F	CNS_HGNET-MN1	NA	re-arranged
C10	R frontoparietal	12	F	CNS_HGNET-MN1	MN1:BEND2 fusion (RNA Seq.)	re-arranged
C13	R frontoparietal	9	F	CNS_HGNET-MN1	MN1:BEND2 fusion (RNA Seq.)	re-arranged
C21	L parietooccipital	4	F	CNS_HGNET-MN1	MN1:BEND2 fusion (RNA Seq.)	re-arranged
C29	L parietal lobe	18	F	CNS_HGNET-MN1	MN1:BEND2 fusion (RNA Seq.)	re-arranged
C43	R parietal lobe	10	F	CNS_HGNET-MN1	NA	NA
C44	R parietal lobe	9	F	CNS_HGNET-MN1	MN1:BEND2 fusion (RNA Seq.)*	NA
1	Spinal cord (cervical)	3M	M	CNS_HGNET-MN1	EWSR1:BEND2, BEND2 upregulation (RNA Seq.)	Not detected (EWSR1:BEND2 fusion present)	(Yamasaki et al., 2020)
1	Spinal cord	36	M	CNS_HGNET-MN1	EWSR1:BEND2	Not detected (EWSR1:BEND2 fusion present)	(Tsutsui et al., 2021)
1	Brainstem	38	M	CNS_HGNET-MN1	EWSR1:BEND2 (RNA Seq.)	NA	(Smith-Cohn et al., 2021)
1	Brainstem	20	M	Astroblastoma, EWSR1-BEND2 fused	EWSR1:BEND2	NA	(Lucas et al., 2022)
2	Spinal cord	6	F	Astroblastoma, EWSR1-BEND2 fused	EWSR1:BEND2	NA
3	R frontal lobe	26	F	Astroblastoma, EWSR1-BEND2 fused	EWSR1:BEND2	NA
4	L frontal lobe	6	F	Astroblastoma, EWSR1-BEND2 fused	EWSR1:BEND2	NA
1	Spinal cord	Unknown	Unknown	NA	NA	NA (EWSR1:BEND2 fusion present)	(Ramkissoon et al., 2017)
*RNA sequencing was performed as part of the clinical testing. NA, not applicable.
