# Supplementary material for: Astroblastomas exhibit radial glia stem cell lineages and differential expression of imprinted and X-inactivation escape genes
Source: Nat Commun. 2022 Apr 19;13:2083. doi: 10.1038/s41467-022-29302-8 (PMC9018799; doi:10.1038/s41467-022-29302-8)
Supplement: Supplementary file 12 — Source Data [file 41467_2022_29302_MOESM12_ESM.xlsx]

## Sheet: Source Data Fig. 5
									donor_id donor_name donor_age donor_color structure_id structure_name structure_abbreviation structure_color top_level_structure_id top_level_structure_name top_level_structure_abbreviation top_level_structure_color
id	name	gene-id	gene-symbol	gene-name	entrez-id	chromosome	start-position	end-position	13058 H376.IIA.51 8 pcw 0000FF 10173 dorsolateral prefrontal cortex DFC D4B235 10153 neural plate NP D7D8D8	13058 H376.IIA.51 8 pcw 0000FF 10185 ventrolateral prefrontal cortex VFC C2A335 10153 neural plate NP D7D8D8	13058 H376.IIA.51 8 pcw 0000FF 10278 anterior (rostral) cingulate (medial prefrontal) cortex MFC E26880 10153 neural plate NP D7D8D8	13058 H376.IIA.51 8 pcw 0000FF 10194 orbital frontal cortex OFC E2D4A7 10153 neural plate NP D7D8D8	13058 H376.IIA.51 8 pcw 0000FF 10291 primary motor-sensory cortex (samples) M1C-S1C EEAF80 10153 neural plate NP D7D8D8	13058 H376.IIA.51 8 pcw 0000FF 10208 parietal neocortex PCx F0DABE 10153 neural plate NP D7D8D8	13058 H376.IIA.51 8 pcw 0000FF 10243 posterior (caudal) superior temporal cortex (area 22c) STC D670A0 10153 neural plate NP D7D8D8	13058 H376.IIA.51 8 pcw 0000FF 10252 inferolateral temporal cortex (area TEv, area 20) ITC D55C92 10153 neural plate NP D7D8D8	13058 H376.IIA.51 8 pcw 0000FF 10268 occipital neocortex Ocx E7ACA1 10153 neural plate NP D7D8D8	13058 H376.IIA.51 8 pcw 0000FF 10294 hippocampus (hippocampal formation) HIP BFB5D5 10292 allocortex ACx D1CEE2	13058 H376.IIA.51 8 pcw 0000FF 10361 amygdaloid complex AMY C9E2B1 10153 neural plate NP D7D8D8	13058 H376.IIA.51 8 pcw 0000FF 10551 lateral ganglionic eminence LGE 937B7C 10542 ventricular zone VZ 81696B	13058 H376.IIA.51 8 pcw 0000FF 10550 medial ganglionic eminence MGE 8C7373 10542 ventricular zone VZ 81696B	13058 H376.IIA.51 8 pcw 0000FF 10552 caudal ganglionic eminence CGE 81696B 10542 ventricular zone VZ 81696B	13058 H376.IIA.51 8 pcw 0000FF 10391 dorsal thalamus DTH CC9FC9 10390 thalamus THM E4CCE3	13058 H376.IIA.51 8 pcw 0000FF 10665 upper (rostral) rhombic lip URL A78D8D 10153 neural plate NP D7D8D8	12833 H376.IIA.50 9 pcw 0000EB 10173 dorsolateral prefrontal cortex DFC D4B235 10153 neural plate NP D7D8D8	12833 H376.IIA.50 9 pcw 0000EB 10278 anterior (rostral) cingulate (medial prefrontal) cortex MFC E26880 10153 neural plate NP D7D8D8	12833 H376.IIA.50 9 pcw 0000EB 10194 orbital frontal cortex OFC E2D4A7 10153 neural plate NP D7D8D8	12833 H376.IIA.50 9 pcw 0000EB 10291 primary motor-sensory cortex (samples) M1C-S1C EEAF80 10153 neural plate NP D7D8D8	12833 H376.IIA.50 9 pcw 0000EB 10208 parietal neocortex PCx F0DABE 10153 neural plate NP D7D8D8	12833 H376.IIA.50 9 pcw 0000EB 10235 temporal neocortex TCx EBBFD0 10153 neural plate NP D7D8D8	12833 H376.IIA.50 9 pcw 0000EB 10268 occipital neocortex Ocx E7ACA1 10153 neural plate NP D7D8D8	12833 H376.IIA.50 9 pcw 0000EB 10294 hippocampus (hippocampal formation) HIP BFB5D5 10292 allocortex ACx D1CEE2	12833 H376.IIA.50 9 pcw 0000EB 10361 amygdaloid complex AMY C9E2B1 10153 neural plate NP D7D8D8	12833 H376.IIA.50 9 pcw 0000EB 10551 lateral ganglionic eminence LGE 937B7C 10542 ventricular zone VZ 81696B	12833 H376.IIA.50 9 pcw 0000EB 10550 medial ganglionic eminence MGE 8C7373 10542 ventricular zone VZ 81696B	12833 H376.IIA.50 9 pcw 0000EB 10552 caudal ganglionic eminence CGE 81696B 10542 ventricular zone VZ 81696B	12833 H376.IIA.50 9 pcw 0000EB 10391 dorsal thalamus DTH CC9FC9 10390 thalamus THM E4CCE3	12833 H376.IIA.50 9 pcw 0000EB 10665 upper (rostral) rhombic lip URL A78D8D 10153 neural plate NP D7D8D8	12835 H376.IIB.50 12 pcw 0040FF 10173 dorsolateral prefrontal cortex DFC D4B235 10153 neural plate NP D7D8D8	12835 H376.IIB.50 12 pcw 0040FF 10185 ventrolateral prefrontal cortex VFC C2A335 10153 neural plate NP D7D8D8	12835 H376.IIB.50 12 pcw 0040FF 10278 anterior (rostral) cingulate (medial prefrontal) cortex MFC E26880 10153 neural plate NP D7D8D8	12835 H376.IIB.50 12 pcw 0040FF 10194 orbital frontal cortex OFC E2D4A7 10153 neural plate NP D7D8D8	12835 H376.IIB.50 12 pcw 0040FF 10163 primary motor cortex (area M1, area 4) M1C EDCF37 10153 neural plate NP D7D8D8	12835 H376.IIB.50 12 pcw 0040FF 10209 primary somatosensory cortex (area S1, areas 3,1,2) S1C EC813B 10153 neural plate NP D7D8D8	12835 H376.IIB.50 12 pcw 0040FF 10225 posteroventral (inferior) parietal cortex IPC D38E32 10153 neural plate NP D7D8D8	12835 H376.IIB.50 12 pcw 0040FF 10236 primary auditory cortex (core) A1C D670A0 10153 neural plate NP D7D8D8	12835 H376.IIB.50 12 pcw 0040FF 10243 posterior (caudal) superior temporal cortex (area 22c) STC D670A0 10153 neural plate NP D7D8D8	12835 H376.IIB.50 12 pcw 0040FF 10252 inferolateral temporal cortex (area TEv, area 20) ITC D55C92 10153 neural plate NP D7D8D8	12835 H376.IIB.50 12 pcw 0040FF 10269 primary visual cortex (striate cortex, area V1/17) V1C C13331 10153 neural plate NP D7D8D8
1087031	ENSG00000007062	8765	PROM1	prominin 1	8842	4	n/a	n/a	2.5467	2.517	3.0177	2.0636	2.8834	2.8347	2.3418	2.2754	2.9413	3.3171	2.6227	3.1415	3.3759	3.5459	1.8031	1.739	2.629	2.6548	2.8659	2.9688	2.5838	2.604	2.795	3.0178	3.2318	3.1511	3.0506	3.6434	1.3482	1.793	1.0965	1.0261	1.0468	1.1199	0.9667	0.6632	0.841	1.4261	0.8143	0.8854	0.6542
1087338	ENSG00000028203	34880	VEZT	vezatin, adherens junctions transmembrane protein	55591	12	n/a	n/a	3.8258	3.912	3.6424	3.7663	3.7527	3.6981	3.8725	3.9404	3.7854	3.7345	3.8726	3.8321	3.8328	3.7016	3.734	3.6002	3.4119	3.3721	3.3377	3.3371	3.605	3.7643	3.5406	3.6427	3.5533	3.4387	3.4856	3.373	3.4493	3.4938	3.9177	3.8784	3.8306	3.8991	3.8368	3.8224	3.7844	3.6916	3.6969	3.97	3.5207
1087425	ENSG00000039068	994	CDH1	cadherin 1, type 1, E-cadherin (epithelial)	999	16	n/a	n/a	0.0697	0.1542	0.0389	2.9229	0.2796	0.434	0.9469	0.3275	0.319	0.0649	0.3201	0.0454	0.076	0.1085	0.0236	0.1888	0.1362	0.2912	0.3711	0.1155	0.8363	0.9063	0.5454	0.2253	0.2298	0.0265	0.2096	0.0602	0.0854	0.4198	2.2471	1.9635	1.5546	1.7627	2.0127	1.6351	1.7836	1.4254	1.8292	1.7491	1.774
1087603	ENSG00000054654	22979	SYNE2	spectrin repeat containing, nuclear envelope 2	23224	14	n/a	n/a	1.9462	2.7777	2.3156	1.3375	4.4631	4.0839	3.4962	2.7549	2.9589	2.2272	2.4607	3.9521	3.0681	3.3972	2.3076	2.3048	5.0488	4.8311	4.4972	5.454	5.182	5.2145	5.2379	4.0823	3.8686	4.4631	4.2781	4.2118	3.2531	2.7622	4.1234	4.153	3.53	3.4092	4.1592	4.0917	4.1888	3.7086	4.2694	2.5267	3.6354
1087794	ENSG00000065320	9287	NTN1	netrin 1	9423	17	n/a	n/a	0.5725	1.9788	0.9208	1.3124	1.42	1.2985	2.7638	2.6336	0.3374	0.5237	2.8172	4.7093	4.6083	3.2555	0.7421	3.5016	1.0972	1.7789	1.6739	1.0721	1.2948	1.5881	0.7829	1.1585	2.322	4.1777	4.8853	3.3786	1.1354	2.6856	2.404	2.4074	2.4252	2.2999	2.2836	1.9651	1.193	1.2962	1.1297	0.851	0.8321
1088127	ENSG00000074181	4823	NOTCH3	notch 3	4854	19	n/a	n/a	3.2576	3.709	4.1852	2.6924	5.0595	4.937	4.4147	3.7335	4.4677	4.6958	3.5902	4.3067	4.1664	4.6277	2.9583	4.3774	5.3294	5.4609	5.8316	5.8135	4.5603	4.3159	5.2507	5.4961	4.6156	4.5891	4.3383	5.2888	3.3007	4.4574	2.1935	1.8896	2.2603	2.2377	2.1947	1.6798	2.0326	2.1949	1.8959	2.2309	2.5819
1088196	ENSG00000075711	1727	DLG1	discs, large homolog 1 (Drosophila)	1739	3	n/a	n/a	2.5459	2.5432	2.7754	2.7051	2.7588	2.7346	2.4299	2.3054	2.849	2.7228	2.2184	2.5473	2.4848	2.5897	1.7613	1.6815	2.82	2.7716	2.7407	2.9342	2.7914	2.7612	3.0148	2.8309	2.5704	2.5823	2.6653	2.5954	1.4991	1.6712	2.1387	2.1387	1.9978	2.0087	2.1614	2.0962	1.8623	1.8191	1.8428	2.4261	2.084
1088240	ENSG00000077063	58208	CTTNBP2	cortactin binding protein 2	83992	7	n/a	n/a	2.4923	2.9172	2.2189	1.4801	4.01	3.6818	3.3702	2.6178	2.7845	1.7949	2.1925	2.4985	1.7005	2.2335	1.1665	2.7123	3.6911	3.5466	3.7726	3.1633	4.0323	3.9923	3.8901	3.0742	2.2764	2.3587	2.2052	1.7724	1.7151	3.4045	6.2979	5.9608	6.4172	5.8474	6.0321	5.8289	5.34	4.8712	5.1597	4.1567	5.3497
1088522	ENSG00000085224	543	ATRX	alpha thalassemia/mental retardation syndrome X-linked	546	X	n/a	n/a	3.0882	3.8813	3.6034	3.1691	4.3458	4.0407	4.3116	4.3243	3.4379	3.5007	4.0703	4.3391	3.9816	4.077	3.9021	4.0617	4.0781	4.1001	3.9877	4.0222	4.7343	4.9118	4.5495	4.1876	4.3978	4.2159	4.5011	3.9601	4.3448	4.3507	4.9411	4.7689	4.8631	4.7851	4.7536	4.6829	4.724	4.4575	4.5249	4.4068	4.4888
1088803	ENSG00000091409	3630	ITGA6	integrin, alpha 6	3655	2	n/a	n/a	3.9359	3.9761	4.2554	4.0816	3.8032	3.4963	3.2024	3.1478	3.2433	3.1873	2.7391	3.624	3.0607	3.5321	1.7853	2.2238	4.0697	4.1303	3.7445	3.9955	3.238	3.194	3.1576	3.345	3.249	3.2073	2.91	3.4339	2.0943	2.3198	1.2379	0.9817	1.0528	1.3837	0.9561	0.6383	0.9187	0.8346	0.7756	2.0844	2.3512
1088982	ENSG00000099617	1930	EFNA2	ephrin-A2	1943	19	n/a	n/a	2.5129	3.0805	2.5639	2.8805	3.2429	3.0534	3.4907	3.4504	2.5771	2.6662	3.7119	4.5118	4.2709	4.084	5.1599	4.9337	2.8512	2.7823	2.4488	2.879	2.6681	2.3642	2.4819	2.0934	3.8601	3.8354	3.6362	4.0923	5.0814	4.5589	3.4401	3.5185	3.0908	3.4198	3.8173	3.7576	3.5237	3.9291	3.6982	3.0736	3.7461
1089209	ENSG00000100505	76941	TRIM9	tripartite motif containing 9	114088	14	n/a	n/a	1.5846	1.7648	2.1257	1.8347	2.0546	1.9489	2.1188	2.6405	1.4883	1.9243	2.398	3.048	3.4962	2.4593	3.5212	2.7585	2.893	2.976	3.1383	2.8843	2.8207	2.7971	2.642	2.8634	3.0748	3.3033	4.1937	3.1294	4.6155	3.485	2.7565	2.5679	2.334	2.4346	2.7508	2.9009	2.999	2.5387	2.9585	2.3781	2.6686
1089665	ENSG00000103222	4337	ABCC1	ATP-binding cassette, sub-family C (CFTR/MRP), member 1	4363	16	n/a	n/a	0.7532	1.0788	1.2104	1.0179	1.8027	1.8218	2.0805	2.0854	1.4975	2.287	2.0041	2.0286	2.373	2.0824	2.1397	2.8995	1.9617	1.8891	2.3914	2.1985	2.1057	2.3983	2.5089	2.6929	2.3574	1.9478	2.5363	2.0463	2.6211	2.8322	2.0788	2.0701	2.0166	1.794	2.0761	1.9735	2.1608	2.3885	2.5291	2.475	2.2023
1089756	ENSG00000104067	7039	TJP1	tight junction protein 1 (zona occludens 1)	7082	15	n/a	n/a	2.3368	2.7578	2.9594	2.4139	3.4129	3.1248	3.4681	2.8811	2.8813	3.4021	2.7522	3.3228	3.3542	3.3641	2.4569	2.8274	3.4447	3.545	3.5443	3.6381	3.3648	3.2471	3.4682	3.5672	3.2637	3.3568	3.563	3.5653	2.2886	3.0836	2.6808	2.2929	2.3556	2.3158	2.2545	1.7353	2.1774	2.1817	1.9907	2.2235	1.9489
1090102	ENSG00000105880	1737	DLX5	distal-less homeobox 5	1749	7	n/a	n/a	0.523	2.7626	0.7164	2.2833	2.5366	1.1603	2.7656	4.5069	0.5981	0.1107	5.6492	6.0858	5.9971	6.322	0.0899	0	1.49	2.0573	1.0601	1.3754	1.6082	1.7066	0.9987	1.4266	6.0109	5.7259	5.4483	6.6043	0.1257	0	2.0127	1.7109	1.4165	1.7287	1.8039	1.3952	1.157	1.3233	1.4259	2.6857	0.6645
1090605	ENSG00000109846	1401	CRYAB	crystallin, alpha B	1410	11	n/a	n/a	1.0148	0.9089	0.9492	2.6298	0.5977	0.7678	1.4729	0.5382	0.9473	4.179	1.1831	0.3922	0.6305	0.4864	1.7319	1.2097	0.6311	1.3273	2.3744	0.7641	0.789	1.0795	1.1989	5.1139	0.7052	0.6856	0.5843	0.5776	1.1009	1.6819	0.7387	0.6759	0.7266	0.6624	0.7754	0.6395	0.8479	0.9541	0.7562	1.0134	1.3089
1091101	ENSG00000113594	3952	LIFR	leukemia inhibitory factor receptor alpha	3977	5	n/a	n/a	3.7685	4.2896	3.2834	4.2554	3.7084	3.6436	3.8639	3.2038	3.0707	3.2799	2.5444	3.3539	2.6033	3.3536	2.2665	2.6061	4.127	4.051	2.9939	4.9183	4.1328	3.8599	3.4372	3.1273	3.5556	3.6891	3.0125	3.735	2.5898	3.0439	2.3669	2.0499	2.0256	2.3967	2.1038	1.9205	2.1861	2.0898	1.8763	2.5611	1.9577
1091169	ENSG00000114315	3260	HES1	hairy and enhancer of split 1, (Drosophila)	3280	3	n/a	n/a	5.7542	5.3822	6.0273	5.1441	5.8512	5.8672	5.1782	4.3611	6.6553	6.061	4.0211	4.4568	4.5438	5.3681	3.3517	3.7112	6.8399	6.4894	6.5216	6.991	6.1809	6.0483	7.1373	6.4905	4.8747	5.1425	4.8469	5.7375	3.6167	3.886	2.1015	2.0406	1.8469	1.9444	1.8122	1.8164	1.6132	2.0984	2.0181	2.8465	2.158
1091221	ENSG00000114770	9912	ABCC5	ATP-binding cassette, sub-family C (CFTR/MRP), member 5	10057	3	n/a	n/a	1.4363	1.3306	1.3275	1.3007	1.9798	1.6635	1.4507	1.5897	1.6052	1.5355	1.4581	1.7554	1.4791	1.367	1.3779	2.2194	2.3113	2.366	2.0622	2.2724	2.2721	2.3221	2.3754	1.644	1.6701	2.5161	2.501	1.4124	1.9954	2.3917	2.0202	2.1629	1.7146	1.3663	2.0777	2.2023	2.1268	2.206	2.4453	1.7041	2.0601
1091925	ENSG00000120251	2874	GRIA2	glutamate receptor, ionotropic, AMPA 2	2891	4	n/a	n/a	2.444	2.8988	2.6512	2.5887	2.9016	2.4071	3.3772	3.5471	2.2063	1.3622	3.2518	2.5373	1.6792	1.4927	2.3305	2.9584	3.4143	3.6235	3.4465	2.8076	3.3096	3.5701	2.786	2.6682	3.0451	3.6115	3.6293	0.9036	3.6357	3.1958	5.5485	5.5212	5.8035	5.33	5.3788	5.3051	5.1515	4.9762	5.06	4.8173	4.6977
1092011	ENSG00000120885	1182	CLU	clusterin	1191	8	n/a	n/a	4.8445	4.7595	5.0335	5.4882	4.5348	4.7357	5.0605	4.5234	4.8647	5.7743	4.2691	4.4504	4.2736	4.7836	4.7476	3.9486	5.3889	5.6652	5.5452	5.3843	4.8037	4.6146	4.9026	5.7066	5.1172	4.8139	4.6148	5.4095	4.6763	4.3987	4.2082	3.7148	2.6111	3.0249	3.7775	2.6726	3.5445	4.239	3.7497	5.1973	2.4428
1092284	ENSG00000123384	4010	LRP1	low density lipoprotein receptor-related protein 1	4035	12	n/a	n/a	1.4866	2.4622	1.928	1.7199	3.5823	3.4343	3.892	3.3193	2.356	2.3482	3.192	3.8487	3.0817	3.2246	2.6352	4.571	4.0713	4.1537	4.338	4.2625	4.543	4.5682	4.4654	4.2234	4.2368	4.1755	4.199	4.1299	4.3794	5.0402	4.298	4.3871	4.248	3.874	4.4322	3.9609	4.2319	4.2809	4.3616	3.8214	4.1422
1092514	ENSG00000124942	54866	AHNAK	AHNAK nucleoprotein	79026	11	n/a	n/a	1.0747	1.326	1.2179	2.2564	2.4243	2.4553	3.4007	1.5097	1.983	2.5405	1.5551	1.1722	1.6846	1.2964	0.3623	2.2668	2.6136	2.3507	2.8601	3.0179	3.4712	3.0908	3.4587	3.424	1.8838	1.8647	3.224	2.2367	0.8494	3.3736	2.6697	2.2727	1.6875	1.9372	2.4367	1.4485	2.1587	1.8751	1.7067	2.314	1.7122
1092564	ENSG00000125462	10338	C1orf61	chromosome 1 open reading frame 61	10485	1	n/a	n/a	5.9431	5.1895	6.0498	5.0759	5.5794	5.484	4.5254	4.6404	5.7886	5.4801	4.6557	4.4873	4.5658	5.1185	0.7163	4.6602	6.289	6.1075	6.2401	6.409	5.2353	5.0211	5.5485	6.1107	5.1758	5.2914	4.8137	5.5307	2.8114	4.5071	3.6826	3.853	3.5592	3.6429	3.6185	3.7907	3.4713	3.78	3.5399	3.7576	3.6529
1093013	ENSG00000129116	22777	PALLD	palladin, cytoskeletal associated protein	23022	4	n/a	n/a	3.3684	3.4198	3.7929	3.0891	3.9811	3.9516	3.3362	3.0769	4.0761	4.084	2.8012	3.458	3.5508	3.8045	2.8533	2.2466	4.3283	4.1577	4.2917	4.5911	3.825	3.7231	4.2067	4.529	3.7198	3.5816	3.626	4.0232	2.1544	2.1772	1.3335	1.1044	0.9934	1.1705	1.0924	0.9219	1.1448	1.1745	1.0542	1.6659	0.7815
1093077	ENSG00000129654	2286	FOXJ1	forkhead box J1	2302	17	n/a	n/a	2.3339	1.6919	2.8964	2.6443	2.0006	2.2164	1.7529	2.3394	2.6414	4.6678	2.3596	2.2244	1.2996	2.5848	1.8061	3.2924	2.4634	2.8453	2.8111	2.3807	1.4832	1.3423	1.9022	3.9131	2.6297	2.6292	1.6708	2.9993	1.7734	2.2498	0.1593	0.0405	0.0578	0.1534	0.0593	0.0593	0.0959	0.1152	0.2158	0.7705	0.4483
1093309	ENSG00000131095	2654	GFAP	glial fibrillary acidic protein	2670	17	n/a	n/a	2.8128	1.6847	4.0813	0.6057	3.209	2.8354	0.9282	0.4753	1.9718	4.0583	0.6967	0.1626	0.1734	0.3115	0.0467	1.7234	4.4	4.1563	5.0068	4.6012	2.8704	1.3076	3.0739	4.3256	1.299	0.4076	0.3847	0.9558	0.2958	2.5326	0.7142	0.4391	0.8175	1.0914	0.528	0.589	0.4854	0.2117	0.5299	0.5955	1.3472
1093550	ENSG00000132688	10605	NES	nestin	10763	1	n/a	n/a	6.8938	6.8359	7.6176	6.3047	7.4042	7.2519	6.7766	6.3057	6.7182	7.0672	6.5603	7.6466	7.8274	7.563	6.8883	6.7511	7.1196	7.0035	7.0941	7.125	6.3852	6.2724	6.6653	6.4989	6.757	6.9343	7.2392	7.2743	5.8056	6.1327	4.7097	4.6041	4.8121	4.9774	4.421	3.9299	3.6505	3.1713	3.4517	4.2192	5.0831
1093774	ENSG00000134250	4822	NOTCH2	notch 2	4853	1	n/a	n/a	2.548	2.9946	3.2746	3.1767	3.6817	3.5092	3.269	2.6941	3.1669	3.627	2.6213	3.6571	3.2201	3.648	1.5147	1.9013	4.4418	4.4412	4.2012	5.0082	3.8864	3.6296	3.8635	4.2095	3.9744	4.4803	3.9589	4.6993	2.0683	2.7278	1.6452	1.1783	1.1208	1.4014	1.2419	0.7179	1.2334	1.1113	0.9515	1.5353	1.0293
1093801	ENSG00000134352	3547	IL6ST	interleukin 6 signal transducer (gp130, oncostatin M receptor)	3572	5	n/a	n/a	3.5265	3.4087	3.689	3.9647	3.2142	3.0602	3.1035	2.8654	3.2553	3.8368	2.5489	3.134	3.3067	2.8216	2.7402	2.3031	3.0782	3.3428	3.2269	3.3221	2.9421	2.8432	3.0801	3.4684	2.8653	3.1368	3.6649	3.1321	2.1913	2.7429	2.5362	2.1902	2.2373	2.5692	2.3272	2.0744	2.0834	1.9244	1.794	2.5341	2.1357
1094192	ENSG00000136451	7672	VEZF1	vascular endothelial zinc finger 1	7716	17	n/a	n/a	4.9343	4.9342	4.9334	4.3312	5.1234	5.1299	4.7691	4.8067	5.2428	5.1146	4.6204	5.1396	5.278	5.247	4.5541	4.3629	5.2046	5.14	5.1018	5.4452	4.9335	4.9782	5.3365	5.1714	4.8361	5.0319	5.0828	5.259	3.8511	4.2007	4.4047	4.3585	4.239	4.4244	4.2759	4.1966	4.2343	4.2006	4.1551	4.395	4.067
1094888	ENSG00000140443	3460	IGF1R	insulin-like growth factor 1 receptor	3480	15	n/a	n/a	2.4745	3.1749	3.1285	2.2278	4.141	3.9292	3.9723	3.6722	3.3979	3.6756	3.4598	3.956	3.6091	3.8469	3.8164	4.2628	4.4722	4.4659	4.5848	4.6369	4.5825	4.7124	4.6421	4.4848	4.129	3.9506	3.9944	4.1492	4.2671	4.565	4.5424	4.487	4.4729	4.3212	4.5065	4.3622	4.5853	4.4304	4.7185	4.1352	4.3123
1095095	ENSG00000141736	2049	ERBB2	v-erb-b2 erythroblastic leukemia viral oncogene homolog 2, neuro/glioblastoma derived oncogene homolog (avian)	2064	17	n/a	n/a	3.4078	3.3327	3.4833	4.0499	3.5917	3.6917	3.8044	3.2547	3.7144	3.9721	3.0703	3.455	3.4637	3.5905	2.4356	3.564	4.2733	4.1877	4.1088	4.3489	3.5921	3.3139	3.7834	4.029	3.7398	3.5875	3.4792	4.0986	2.4616	3.5917	2.3928	2.0501	2.0467	1.9647	2.2099	1.7961	1.9357	2.1587	1.8886	2.6905	2.1317
1095239	ENSG00000143079	35204	CTTNBP2NL	CTTNBP2 N-terminal like	55917	1	n/a	n/a	3.3203	3.8173	3.4516	3.4341	3.9136	3.8399	4.0903	4.1389	3.5157	3.8159	4.152	3.9915	4.0848	4.0349	4.0232	4.0532	3.7567	3.7223	3.6837	3.7168	4.0839	4.1344	3.9614	4.0404	4.0336	3.6514	3.8936	3.8623	4.1527	4.3528	4.4175	4.4331	4.3734	4.4542	4.3151	4.2809	4.3507	4.3469	4.3142	4.3733	3.993
1095294	ENSG00000143324	9089	XPR1	xenotropic and polytropic retrovirus receptor 1	9213	1	n/a	n/a	5.9127	6.5207	5.6521	5.1807	6.5091	6.643	6.8477	6.6822	6.1878	5.3	6.171	5.6997	5.4691	5.6268	6.0964	5.9733	6.2886	6.172	6.1877	5.5525	7.3381	7.5675	6.9108	6.5461	6.1491	5.3581	5.9092	4.9942	6.3232	6.6597	7.7254	7.3994	7.6631	7.6273	7.5306	7.4953	7.52	6.9623	7.4011	7.1409	7.8192
1095652	ENSG00000145675	5263	PIK3R1	phosphoinositide-3-kinase, regulatory subunit 1 (alpha)	5295	5	n/a	n/a	2.2754	2.5519	2.3372	3.366	2.444	2.39	3.1209	3.6355	2.2084	2.7596	3.3199	2.6332	2.5253	2.6491	2.9255	3.3834	2.402	2.6041	2.5679	2.5847	2.799	3.0706	2.8043	3.4287	3.4751	2.6548	2.9681	2.5773	3.9183	3.8528	1.9135	1.8479	2.1577	2.0793	1.7157	1.4938	1.8844	3.0236	2.229	4.7142	1.9244
1095922	ENSG00000147588	5343	PMP2	peripheral myelin protein 2	5375	8	n/a	n/a	0.0576	0.8296	0.6097	3.4293	0.3018	0.0438	1.2827	2.4895	0	0.0596	2.5891	1.561	1.5706	2.3111	0.493	2.7118	0.3344	0.6579	0.4204	0.5142	0.7497	1.056	0.0317	0.2768	3.3718	1.3775	2.1363	2.4131	0.5526	2.4279	1.4549	1.1324	0.957	1.5247	0.8396	1.0311	0.8654	0.8432	0.8091	1.6798	0.4338
1096018	ENSG00000148400	4820	NOTCH1	notch 1	4851	9	n/a	n/a	2.7147	3.5274	3.4254	1.7701	5.1653	4.9918	4.0115	3.6939	4.1595	4.1251	3.5038	5.0407	4.7055	5.0661	2.9983	3.9491	5.9286	5.9761	6.247	6.4771	5.1962	4.9634	5.9293	5.756	5.4008	5.5342	5.381	6.1156	3.8805	4.1096	1.9043	1.53	1.693	1.9123	1.3355	0.9086	0.9656	1.0342	1.1257	1.8987	1.5902
1096032	ENSG00000148498	35568	PARD3	par-3 partitioning defective 3 homolog (C. elegans)	56288	10	n/a	n/a	3.6391	3.6567	4.1916	3.7787	4.1093	4.0366	3.5368	3.3395	4.0189	4.2902	3.5844	3.914	3.9402	4.1546	3.6374	3.0679	4.4024	4.3959	4.4196	4.5108	3.8588	3.7779	4.2501	4.4178	4.0131	3.9479	3.8234	4.3835	3.3526	3.5413	1.5408	1.1524	1.4774	1.4938	1.4118	1.0179	1.2275	1.0464	0.8254	1.6097	1.1623
1096298	ENSG00000151150	285	ANK3	ankyrin 3, node of Ranvier (ankyrin G)	288	10	n/a	n/a	1.4354	2.2155	1.4634	1.1344	3.0797	2.8138	3.0058	3.1177	1.6576	1.4286	2.7703	2.887	1.8767	1.9097	2.3162	3.411	2.7563	2.7362	2.5307	1.9876	3.4497	3.682	3.0924	2.5622	2.9129	2.2658	2.9725	1.3663	3.6414	3.7547	4.0419	4.0193	3.7949	3.5171	3.9938	3.7525	3.8928	3.4644	3.809	3.2491	3.0773
1096402	ENSG00000151914	663	DST	dystonin	667	6	n/a	n/a	0.5078	1.0533	0.6834	0.4905	2.3223	1.7995	1.6249	1.5929	0.7471	1.2233	1.4792	2.4325	1.4914	1.8908	1.7167	2.5833	2.5804	2.3674	2.2687	2.5386	2.9683	3.0395	2.7209	2.0391	2.702	2.7565	2.9111	2.503	3.1087	2.9757	2.7482	2.6439	2.3943	1.7729	2.7494	2.7562	2.9794	2.6337	3.0722	1.8572	2.6496
1096967	ENSG00000156804	77623	FBXO32	F-box protein 32	114907	8	n/a	n/a	2.4636	4.4139	0.7825	1.9527	3.7902	3.4578	4.1921	3.5559	2.0656	1.8068	2.466	3.8267	0.5831	4.1308	0.6834	0.6097	4.1206	3.5461	2.3169	4.9059	4.327	4.2425	3.3596	3.2951	3.7592	3.8965	1.4171	4.0212	1.683	0.6791	1.7394	2.0065	1.2315	1.7397	1.8267	1.5748	1.3982	1.409	1.2509	1.9428	0.858
1097079	ENSG00000157764	669	BRAF	v-raf murine sarcoma viral oncogene homolog B1	673	7	n/a	n/a	1.8323	2.096	2.1965	1.816	2.5196	2.2927	2.315	2.3771	2.4172	2.1468	2.3498	2.2404	2.1895	2.3288	2.0343	1.8739	3.054	2.9835	2.9562	3.0381	3.0794	3.1394	3.2122	2.8935	2.8368	2.6786	2.9251	2.7769	2.6451	2.5785	2.6338	2.5389	2.5339	2.4532	2.5495	2.4967	2.535	2.3902	2.4014	2.2355	2.2902
1097246	ENSG00000159131	2602	GART	phosphoribosylglycinamide formyltransferase, phosphoribosylglycinamide synthetase, phosphoribosylaminoimidazole synthetase	2618	21	n/a	n/a	3.9559	3.8989	3.9993	3.5967	3.9204	3.8823	3.6633	3.6142	4.1499	3.9122	3.7287	3.8765	3.9306	3.9002	3.3539	2.9932	3.7405	3.6928	3.7198	3.7397	3.5351	3.4868	3.6684	3.714	3.5477	3.4287	3.4531	3.7719	3.1353	2.9728	3.6302	3.548	3.6592	3.602	3.5349	3.6306	3.5514	3.5029	3.47	3.5135	3.5911
1097372	ENSG00000160145	8889	KALRN	kalirin, RhoGEF kinase	8997	3	n/a	n/a	0.889	1.359	1.2047	0.9617	2.1235	1.862	2.0069	2.0592	1.1902	1.739	2.125	2.1727	1.7365	1.8473	2.0377	2.1392	2.5371	2.5003	2.64	2.3278	2.7266	2.8381	2.5434	2.5397	2.4625	2.5275	2.4724	2.0286	2.9728	2.7685	3.2174	3.1962	3.1523	2.8449	3.1631	2.8685	2.91	2.6172	2.8471	2.5551	2.5356
1097749	ENSG00000162670	109685	FAM5C	family with sequence similarity 5, member C	339479	1	n/a	n/a	1.1601	1.324	2.8376	1.5237	1.491	1.5574	2.483	3.3966	2.4202	4.1919	2.858	2.2267	2.8331	2.305	3.6347	2.6723	1.2889	1.9942	3.6377	0.6503	1.4584	2.3145	2.3442	3.7222	3.4892	2.1696	3.1373	2.2187	3.5887	3.0829	3.1985	3.0492	3.4911	3.1019	3.1947	3.1131	2.3879	2.2226	2.2375	4.3802	2.4036
1098603	ENSG00000165659	1590	DACH1	dachshund homolog 1 (Drosophila)	1602	13	n/a	n/a	4.7815	4.6762	5.5644	3.6407	5.2591	5.1388	4.3662	3.9144	5.4285	5.7544	4.4136	4.301	3.879	4.1816	2.9803	4.5523	5.5204	5.6278	5.8414	5.8318	4.8991	4.9262	5.7215	6.0169	3.6137	4.7738	3.8822	4.3911	2.7549	4.6645	1.1288	0.9411	0.9166	1.5037	0.9275	0.6923	0.8	0.765	0.711	1.5271	1.1781
1099013	ENSG00000167244	3461	IGF2	insulin-like growth factor 2 (somatomedin A)	3481	11	n/a	n/a	4.369	3.809	4.0143	5.7115	4.57	4.5873	6.1105	3.0108	4.1276	4.9301	3.1806	0.6849	1.7938	0.3063	0.3954	4.758	3.3836	4.235	5.5322	2.764	4.8881	4.716	5.1886	5.2744	0.3916	0.2322	2.9693	0.1721	0.249	5.5978	5.8131	5.4543	5.2822	5.29	5.7812	4.6919	5.3591	5.4426	4.7722	5.2794	5.6796
1099123	ENSG00000167693	40960	NXN	nucleoredoxin	64359	17	n/a	n/a	5.1589	5.2602	4.9316	5.004	5.1486	5.0727	5.2039	4.8032	5.226	5.6324	4.7637	5.4141	5.4361	5.4505	5.0568	4.8688	5.3519	5.4542	5.2652	5.4381	5.0772	4.8583	5.0929	5.5115	5.3257	5.1783	4.9062	5.5505	4.15	4.7485	3.8538	3.8061	3.5554	3.9255	3.6892	3.5308	3.5182	3.3299	3.2552	3.4106	3.6656
1099297	ENSG00000168309	11011	FAM107A	family with sequence similarity 107, member A	11170	3	n/a	n/a	4.0358	4.8904	4.326	5.6353	4.5347	4.5097	4.5822	5.857	3.8487	2.3859	4.9538	5.5739	3.4313	5.5706	0.9635	2.9905	5.811	5.6754	4.2847	6.3738	5.3548	4.8487	5.3061	4.1275	6.5965	6.1347	4.1962	6.1526	2.0761	3.2575	1.2489	0.7917	1.0626	2.006	0.5856	0.6043	0.8058	0.867	1.1277	2.6711	1.4966
1099363	ENSG00000168610	6734	STAT3	signal transducer and activator of transcription 3 (acute-phase response factor)	6774	17	n/a	n/a	2.1859	2.6066	2.2325	2.9124	2.8128	2.8497	3.2798	3.125	2.5899	3.5251	2.8733	2.7435	3.0023	2.8882	2.9871	3.6431	2.4914	2.7266	3.0062	2.6817	3.1033	3.1158	2.9937	3.6789	3.0223	2.4512	2.9076	2.4862	3.0758	3.6846	2.6179	2.4265	2.6369	2.5397	2.5044	2.3601	2.5552	2.6451	2.6894	2.9602	2.9566
1099372	ENSG00000168646	8255	AXIN2	axin 2	8313	17	n/a	n/a	2.6595	2.9056	3.1997	3.2217	3.2494	3.0811	3.1844	2.9376	3.2206	4.5467	3.1261	3.1767	2.8538	2.923	4.0612	3.9052	3.1227	3.2338	3.3869	2.8918	2.881	2.9892	3.3065	3.9479	2.7995	2.6355	2.6794	2.5141	2.9176	3.9278	3.5098	3.5454	3.4137	3.3792	3.6382	3.7057	3.5369	3.4324	3.2594	3.1711	3.1344
1099421	ENSG00000168875	8345	SOX14	SRY (sex determining region Y)-box 14	8403	3	n/a	n/a	0	0	0.3659	0	0	0	0	0	0	0	0	0	0.2685	0	0	3.4111	0	0	0	0	0	0	0	0	0	0	0	0.0727	0.491	3.7377	0	0	0	0	0	0	0	0	0	0	0
1099495	ENSG00000169184	4304	MN1	meningioma (disrupted in balanced translocation) 1	4330	22	n/a	n/a	3.3098	4.7951	3.4846	2.7859	5.3868	5.1677	6.0899	5.4602	4.2481	3.0216	5.2035	6.0532	5.8571	5.9136	4.0107	6.0653	5.6096	5.2702	4.691	5.9998	5.8577	6.0795	5.6825	4.1107	5.6382	5.7994	6.1025	6.0117	3.9894	5.9224	5.0289	5.6289	3.5679	5.2668	5.2361	5.2049	5.9125	6.5865	6.4605	5.6465	3.9462
1099914	ENSG00000170962	56111	PDGFD	platelet derived growth factor D	80310	11	n/a	n/a	3.4268	3.8084	2.5713	2.681	3.6285	3.579	3.1103	2.7193	3.3944	2.1831	1.7968	3.4563	3.4567	3.3733	0.8029	0.7333	3.642	3.2819	2.8279	4.345	3.5807	3.3291	3.3408	2.401	3.0676	4.1493	3.8228	4.1498	0.6188	1.0801	0.601	0.3464	0.2436	0.7171	0.3953	0.164	0.3343	0.4419	0.3335	1.4027	0.423
1100035	ENSG00000171476	58726	HOPX	HOP homeobox	84525	4	n/a	n/a	4.316	4.4176	3.6453	5.1369	3.0217	2.7789	3.1596	2.4829	1.3552	1.6156	1.9503	3.4812	1.3169	3.0521	0.6176	1.3472	4.1365	3.8658	2.1601	4.4858	3.4212	2.7799	1.5368	1.5317	2.8093	3.3329	1.7716	3.4649	0.5142	1.2903	1.2699	0.8619	0.9536	1.8061	0.8781	0.9762	0.687	1.0568	0.6515	1.0184	1.0886
1100525	ENSG00000173673	124076	HES3	hairy and enhancer of split 3 (Drosophila)	390992	1	n/a	n/a	0	0	0	0.0934	0	0	0	0.0689	0	0.0753	0.088	0.0788	0.0415	0	1.2555	1.7645	0	0.0809	0	0	0	0	0	0	0.0938	0	0	0	0.7319	0.5127	0	0	0	0	0	0	0	0.0607	0	0.081	0
1100936	ENSG00000175899	3	A2M	alpha-2-macroglobulin	2	12	n/a	n/a	3.5763	3.3809	3.0687	4.2735	3.6586	3.703	4.3135	3.4847	3.5891	4.5772	3.9288	2.859	3.3754	3.2076	2.651	3.5246	2.7806	2.7695	3.3311	2.6083	3.867	3.8484	3.8218	4.2688	3.3749	3.087	3.2875	3.3477	3.4395	4.0953	3.9847	3.6781	3.9913	4.2128	3.74	3.2783	3.6884	3.4853	3.5062	3.6731	4.2613
1101204	ENSG00000177324	79781	BEND2	BEN domain containing 2	139105	X	n/a	n/a	0.03	0.0286	0	0.0144	0	0	0.0116	0	0.0111	0.0117	0	0	0	0.0108	0.0126	0	0	0	0	0	0	0.0298	0.061	0	0	0.0419	0.0133	0	0	0	0	0	0.011	0.0201	0.0188	0.0339	0	0.0097	0	0	0
1101384	ENSG00000178252	11020	WDR6	WD repeat domain 6	11180	3	n/a	n/a	5.2727	5.2055	5.4379	5.0664	5.4496	5.394	5.3319	5.384	5.5054	5.5902	5.3938	5.3474	5.4043	5.3596	5.5044	5.3842	5.6517	5.693	5.8198	5.6557	5.3464	5.2096	5.4005	5.6464	5.5766	5.4868	5.4426	5.6183	5.6466	5.4681	5.3709	5.5006	5.5104	5.3496	5.479	5.3629	5.2755	5.3662	5.3496	5.2485	5.1322
1102223	ENSG00000182968	6616	SOX1	SRY (sex determining region Y)-box 1	6656	13	n/a	n/a	5.1729	5.338	5.5469	4.4223	5.4177	5.2369	4.9342	4.6849	5.0695	4.9094	4.9602	6.2419	6.6555	6.378	4.4144	4.2163	5.6093	5.5488	5.2342	5.629	4.9206	4.7892	5.2329	4.9116	5.6564	5.6001	6.1716	6.2944	3.2893	3.4884	1.4703	1.3563	1.0023	1.5367	1.0978	1.021	0.7203	0.9781	0.8905	2.4811	0.6594
1103488	ENSG00000188162	109916	OTOG	otogelin	340990	11	n/a	n/a	0.013	0.0061	0.0757	0.0245	0.0471	0.0242	0	0	0.0184	0.1451	0.0058	0.0181	0.0324	0.014	0.0928	0.0243	0.1886	0.3274	0.3495	0.1282	0.0258	0.0183	0.0158	0.03	0.0125	0.0241	0.0117	0.0056	0.0671	0.0346	0.0122	0.0099	0.0094	0.0043	0.0162	0.0049	0	0	0.0086	0.0083	0
1104275	ENSG00000197442	4192	MAP3K5	mitogen-activated protein kinase kinase kinase 5	4217	6	n/a	n/a	0.3364	0.7721	0.3434	0.8802	0.3071	0.3188	1.2153	0.7334	0.231	0.7094	0.6044	0.5372	0.2989	0.2592	0.1056	0.6888	0.3796	0.3388	0.4222	0.4176	0.4044	0.5423	0.3518	0.652	0.6789	0.6813	0.526	0.2946	0.1001	0.8752	0.5223	0.4815	0.4345	0.6493	0.3902	0.3257	0.4188	0.444	0.4973	0.5391	0.6471
1104438	ENSG00000197921	123048	HES5	hairy and enhancer of split 5 (Drosophila)	388585	1	n/a	n/a	4.3117	3.3605	5.0346	4.9547	4.267	4.0386	3.2742	4.0507	4.5978	4.7087	4.492	5.1271	6.3717	5.4761	4.485	4.3161	6.1447	6.2201	5.7276	6.0323	4.8044	4.7035	6.2464	5.2958	6.1686	5.9421	6.1736	6.684	4.713	4.6629	0.4471	0.5158	0.6294	0.7233	0.435	0.421	0.3417	0.9132	0.722	1.6599	0.4091
1104604	ENSG00000198435	134573	NRARP	NOTCH-regulated ankyrin repeat protein	441478	9	n/a	n/a	4.6081	4.034	5.2051	4.1899	4.0265	3.9641	3.5137	3.7578	4.1633	4.6706	4.219	4.4394	5.0654	4.8768	3.9714	4.2003	4.1196	4.3243	4.3423	4.0542	3.4531	3.1633	3.6629	3.6498	4.2269	3.9665	3.9606	4.6042	3.4171	3.1933	1.3816	1.0312	1.2842	1.5181	1.0626	1.1556	1.0731	1.5375	0.9864	1.4305	1.5735
1105605	ENSG00000205927	10069	OLIG2	oligodendrocyte lineage transcription factor 2	10215	21	n/a	n/a	0.3373	1.4713	0.9303	1.2011	1.0264	0.7146	1.4553	1.9478	0.1049	0.9746	3.3587	3.9029	5.4391	4.2465	2.1729	1.3735	0.5744	1.3094	1.1054	0.5916	0.9627	1.0728	0.1324	0.1105	2.9712	2.7806	4.038	3.8268	0.6005	1.8274	1.6361	1.5256	1.3319	1.7043	1.2472	1.1534	1.1574	1.0276	1.3406	1.3264	0.4136
278984057	ENSG00000130600	93851	H19	H19, imprinted maternally expressed transcript (non-protein coding)	283120	11	n/a	n/a	2.9828	2.799	3.427	6.3055	3.4218	4.2016	4.2911	2.0117	3.7315	2.3657	2.1835	1.8077	3.1749	1.117	0.8341	2.3021	2.2471	3.9422	5.3142	2.341	3.8373	2.7172	3.9254	1.8139	1.2444	1.0736	1.4651	1.3542	0.5007	2.2271	1.7067	2.0253	1.0387	0.8026	2.3318	1.5104	1.6809	2.6405	2.3559	3.4201	1.367
279836646	ENSG00000229807	7460	XIST	X (inactive)-specific transcript (non-protein coding)	7503	X	n/a	n/a	0	0.0035	0	0	0	0	0	0	0	0	0	0.0088	0	0	0	0	0.006	0.024	0.0056	0.0413	0.0319	0.0036	0.006	0.0362	0	0.0068	0.0064	0.0062	0.0032	0.0221	4.5407	5.2193	3.2152	2.4299	4.7818	5.0824	4.6305	4.6501	5.2067	2.6995	3.9726
279901927	ENSG00000235590	80821	GNAS-AS1	GNAS antisense RNA 1 (non-protein coding)	149775	20	n/a	n/a	0.1481	0.1149	0.4248	0.2484	0.0689	0.168	0.2031	0.0852	0.2537	0.1299	0.109	0.2358	0.2012	0.1304	0.2622	1.8531	0.2196	0.3074	0.6978	0.2382	0.1687	0.0922	0.2801	0.0718	0.2774	0.2628	0.2065	0.3205	0.1073	1.0907	0.0576	0.0239	0.0478	0.1015	0.058	0.0921	0.022	0.125	0.0767	0.0258	0.0245
[truncated: 483 more columns]

## Sheet: Source Data Suppl. Fig. 4
Uncropped scans for Supplementary Figure 4.

## Sheet: Source Data Suppl. Fig. 10
miR	C3	C6	C9	C10r	C11	C12	C13	C17	C21	C23	C24	C29	C1	C2	C4	C8	C15	C16	C18	C19	C20	C22	C26	C30	C31	C14
hsa-miR-483-3p	1.40727	-1.06624	-1.20314	1.27041	-0.18461	-0.390309	1.41333	-0.746284	1.44444	0.29279	-1.12548	1.17917	1.09248	0.211699	-0.453865	-0.945899	-0.24969	0.447809	0.686971	-0.991677	-0.0584809	-1.31981	-1.04896	1.65316	-1.27012	-0.0449734
hsa-miR-487b	1.63829	-0.859066	-0.996602	1.77559	0.314219	0.109693	1.81077	-1.08154	1.62557	-1.08754	-0.918586	-0.14298	-0.263699	-0.0804597	-0.977774	0.76797	-1.45555	1.18281	-0.871183	-0.784162	-0.230533	0.632866	-0.841708	0.697643	-0.0830283	0.119006
hsa-miR-181b-5p+hsa-miR-181d	-0.834689	0.420431	0.557959	-1.86924	1.4104	0.936599	-0.268958	0.239873	-0.612804	0.73152	0.0948359	-2.24889	0.0316141	0.709173	-0.624221	1.27593	0.0357871	0.00826836	-1.0961	-1.95798	0.80398	1.17454	-0.333953	-0.256064	1.14327	0.528716
hsa-miR-222-3p	-0.896861	0.941814	-0.0371374	0.265339	2.16414	1.47737	-0.501569	0.532808	-0.863532	1.24798	1.1465	-0.995356	0.00673218	1.27566	-1.09358	0.419146	0.0489631	-1.06189	-0.77646	-1.31391	-0.533574	1.01937	-0.393557	-1.76176	0.102532	-0.419174
hsa-miR-218-5p	0.721184	-1.33246	0.0330899	0.972529	-0.963066	0.458728	1.76944	-0.925985	1.47546	-0.112321	-1.40773	0.222471	1.15083	-0.271397	-0.580029	1.29825	-0.348553	0.191801	-1.34779	-1.23774	-0.323184	1.51968	-1.31051	0.897569	-0.719741	0.169487
hsa-miR-148b-3p	0.75256	-0.08014	0.725783	1.04352	0.570781	0.348178	1.51932	-0.353962	1.31119	0.579261	-0.308551	0.672225	-0.310955	-0.375847	-1.51378	0.218707	-1.02177	0.231484	-1.18156	-3.28784	0.266093	0.903769	-0.701768	0.200266	-0.0463618	-0.160611
hsa-miR-15b-5p	0.357465	0.451535	1.31052	0.384766	1.63729	1.19403	0.362919	0.946651	0.365231	1.44751	0.401369	-0.661754	-0.343979	-1.10267	-1.25197	0.382208	-0.966397	-0.488836	-2.03888	-0.6976	0.517924	0.14936	-0.935338	-2.08987	0.665999	0.00251406
hsa-miR-338-3p	-0.0646873	0.182465	0.747144	-0.287048	0.385937	1.10975	-1.75716	-0.0991683	-1.28471	-0.0737615	0.0062393	-0.421622	0.0822288	0.174181	-0.414104	2.24157	-0.47758	0.317857	-0.839194	-2.29262	1.17703	1.31909	-1.40311	1.07384	0.122909	0.474528
hsa-miR-181a-5p	-1.31831	0.163075	0.885676	-0.337859	1.84616	1.20898	-0.752258	-1.00893	-0.298711	0.579826	0.283526	-1.12667	-0.930841	0.472962	-1.57494	1.83919	-0.637342	-1.26426	-0.632181	0.0591061	0.358203	1.87237	-0.0968673	-0.654122	0.765984	0.298223
hsa-miR-4454	-0.843589	-0.581565	0.377039	0.464511	0.774542	0.817108	-0.921286	1.24117	-0.325451	1.6013	1.32949	-0.218029	0.207882	0.148217	-1.56155	0.373598	-0.886271	-2.00744	-2.33188	0.580678	0.456204	-0.11398	-0.354358	0.849561	1.06266	-0.138567
hsa-miR-29a-3p	0.0763576	0.757532	0.925706	0.642657	1.72132	1.0585	-0.324472	0.259021	-0.441882	0.941366	0.0645841	-1.47187	0.176112	0.194873	-2.23172	0.723382	-1.36603	-1.08105	-0.828896	-1.97742	1.16773	0.857708	-0.315451	0.0305756	-0.0445932	0.48595
hsa-miR-221-3p	0.105522	0.336529	0.948653	0.52058	1.17722	1.04567	0.113436	-0.232319	-1.23741	1.48626	1.38227	-1.39822	-1.72932	0.628925	-0.211352	0.768305	0.329783	-0.83963	-1.2831	-1.19443	-0.0247673	0.91549	-1.25307	-1.55417	0.824915	0.374224
